# Supplementary material for: Reusability challenges of livestock production data to improve animal health
Source: Sci Data. 2025 Mar 19;12:458. doi: 10.1038/s41597-025-04785-4 (PMC11923216; doi:10.1038/s41597-025-04785-4)
Supplement: Supplementary file 2 — Oversized Supplementary Table 1 [file 41597_2025_4785_MOESM2_ESM.xlsx]

## Sheet: Sheet1
ID	Species	Structure			Extraction		Vocabulary	Metadata
		Doc	Format	Version	From	Date		Available	Schema	Mean of update	Update frequency
15	Poultry	No	Multiple*	Version 0	No	N/A	Data owner practice	No	N/A	N/A	N/A
17	Swine	No	Relational	Version 0	Yes	No answer	No answer	No	N/A	N/A	N/A
18	Cattle	Yes	Multiple*	Version 0	Yes	Known	Standard unidentified	No	N/A	N/A	N/A
19	Cattle + Swine	Yes	Relational	Version 0	No	N/A	Standard unidentified	No	N/A	N/A	N/A
20	Cattle + Swine	Yes	Relational	Unknown	No	N/A	No answer	No	N/A	N/A	N/A
21	Swine	Yes	Relational	Known approximately	No	N/A	Defined in collaboration between multiple actors	Yes	No	Manual	Annual
24	Swine	Yes	Relational	Known approximately	Yes	No answer	Data owner practice	No	N/A	N/A	N/A
30	Cattle	Yes	Relational	Version 0	Yes	Known	Unknown	Yes	No	Undefined	Unknown
31	Cattle	Yes	Relational	Unknown	No	N/A	Defined in collaboration between multiple actors	Yes	Standard unidentified	Manual	Irregular
32	Salmonids	Yes	Unique*	Unknown	No	N/A	Data owner practice	No	N/A	N/A	N/A
36	Swine	Yes	Relational	Known	No	N/A	Retrievable glossary	Yes	No	Manual	Unknown
39	Swine	No	Multiple*	Version 0	No	N/A	Data owner practice	Yes	No standard	Undefined	Unknown
40	Poultry	Yes	Relational	Known	Yes	Known	Data owner practice	Yes	No standard	Manual	Unknown
42	Swine	Yes	Multiple*	Unknown	No	N/A	No answer	No	N/A	N/A	N/A
43	Poultry	Yes	Unique	Known	No	N/A	Data owner practice	Yes	No	Manual	Unknown
44	Swine	No	Multiple*	Version 0	Yes	No answer	Retrievable glossary	No	N/A	N/A	N/A
48	Poultry	Yes	Relational	Known approximately	Yes	Known	Data owner practice	No	N/A	N/A	N/A
49	Swine	Yes	Multiple*	Version 0	Yes	Known	No answer	Yes	No standard	Automatic	No answer
50	Salmonids	Yes	Unique	Unknown	No	N/A	Retrievable glossary	Yes	No standard	Manual	No answer
51	Salmonids	Yes	PDF	Version 0	No	N/A	Retrievable glossary	Yes	No	Manual	No answer
52	Salmonids	Yes	Unique*	Known	No	N/A	Retrievable glossary	Yes	No standard	Manual	No answer
59	Salmonids	Yes	GIS	Known	No	N/A	Retrievable glossary	Yes	UK GEMINI	Automatic	No answer
64	Cattle	Yes	Multiple	Version 0	No	N/A	Defined in collaboration between multiple actors	No	N/A	N/A	N/A
67	Cattle	Yes	Unique*	Version 0	Yes	No answer	Data owner practice	Yes	No standard	Manual	Unknown
69	Cattle	Yes	Unique*	Version 0	No	N/A	Defined in collaboration between multiple actors	Yes	No	No update	Unknown
74	Salmonids	Yes	Relational	Version 0	Yes	No answer	Retrievable glossary	Yes	No Standard	Manual	Unknown
76	Salmonids	Yes	Relational	Unknown	No	N/A	Data owner practice	No	No	N/A	N/A
77	Salmonids	Yes	Relational	Unknown	Yes	Known	Retrievable glossary	Yes	No Standard	Undefined	Unknown
78	Salmonids	No	Multiple*	Version 0	No	N/A	No answer	No	No	N/A	N/A
80	Cattle	Yes	Relational	Known approximately	Yes	Known	Data owner practice	No	No	N/A	N/A
